# Supplementary material for: SETDB1 Regulates Porcine Spermatogonial Adhesion and Proliferation through Modulating MMP3/10 Transcription
Source: Cells. 2022 Jan 22;11(3):370. doi: 10.3390/cells11030370 (PMC8834347; doi:10.3390/cells11030370)
Supplement: Supplementary file 1 [file cells-11-00370-s001.zip]

Archive with 1 entries (1 files):
- cells-1518697-supplementary.pdf
